# Supplementary material for: Presentation of a new method based on modern multivariate approaches for big data replication in distributed environments
Source: PLoS One. 2021 Jul 9;16(7):e0254210. doi: 10.1371/journal.pone.0254210 (PMC8270174; doi:10.1371/journal.pone.0254210)
Supplement: S1 Data — (XLSX) [file pone.0254210.s001.xlsx]

## Sheet: S- Figure 2
S-Figure 2
		without Rep	LRU	LFU	BHR	RV	TOPSIS	SAW
	Small Data	8.6	27.2	26.99	25.6	19.18	21.6	23.1
	Big Data	27.7	40.2	40.7	38.9	28.9	36.7	38.5

## Sheet: S- Figure 3
S-Figure3
		Without Rep	LRU	LFU	BHR	RV	SAW	TOPSIS
	Big Data	0	180	165	63	26	59	50
	Small Data	0	200	190	99	43	76	70

## Sheet: S- Figure 4
S-figure 4
		Without Rep	LRU	LFU	BHR	RV
	50	0	29	20	17	9
	100	0	57	43	34	17
	150	0	124	118	50	20
	200	0	180	169	63	26

## Sheet: S- Figure 5
S-Figure5
	LRU	LFU	BHR	RV
100	73	67	54	26
400	128	134	97	48
900	201	210	132	89
1600	300	320	220	140

## Sheet: s- Figure 6
S-Figure 6
		RV	SAW	TOPSIS
	Algorithms Review	1.62	1.83	1.75
