# Supplementary material for: Presentation of a new method based on modern multivariate approaches for big data replication in distributed environments
Source: PLoS One. 2021 Jul 9;16(7):e0254210. doi: 10.1371/journal.pone.0254210 (PMC8270174; doi:10.1371/journal.pone.0254210)
Supplement: S2 Data — (XLSX) [file pone.0254210.s002.xlsx]

## Sheet: Sheet1
Column1	Distance	Time	Percentage of occupied space	Number of requests
Node 1	0.0281776566162731	8.14372593437690e-05	0.0540677964339051	0.0309051063946651
Node 2	0.0256377684492440	0.00364803895081872	0.0616927420848405	0.0218597094011046
Node 3	0.0365194731043103	0.000934339308815070	0.0540677964339051	0.0316588894774618
Node 4	0.0608145331063357	0.00326274439048261	0.0616927420848405	0.0248748417322914
Node 5	0.0313024055179803	0.00586698535057260	0.0616927420848405	0.0316588894774618
Node 6	0.0740905972010230	0.00656401823699884	0.0616927420848405	0.0248748417322914
Node 7	0.0368132763841721	0.000718924622808971	0.0616927420848405	0.0260055163564865
Node 8	0.0185343190566988	0.000131350418296402	0.0540677964339051	0.0301513233118684
Node 9	0.0361268201228129	0.000569185145951073	0.0464428507829698	0.0286437571462750
Node 10	0.0585409899687140	0.000683022175141288	0.0693176877357758	0.0316588894774618
Node 11	0.373432206179414	0.000262700836592803	0.0616927420848405	0.0342971302672503
Node 12	0.0296549104907182	2.88970920252083e-05	0.0540677964339051	0.0301513233118684
Node 13	0.0137291252271843	0.000350267782123737	0.0540677964339051	0.0316588894774618
Node 14	0.293665988609473	0.0651498074750152	0.0616927420848405	0.0342971302672503
Node 15	0.0362448905997666	0.00140107112849495	0.0540677964339051	0.0316588894774618
Node 16	0.0727890761294859	0.00421897543568042	0.0616927420848405	0.0233672755666980
Node 17	0.0340949095891896	0.00270056460017402	0.0693176877357758	0.0301513233118684
Node 18	0.112087324179778	0.0106358812041873	0.0540677964339051	0.0301513233118684
Node 19	0.0711168686768148	0.000630482007822727	0.0693176877357758	0.0282668656048766
Node 20	0.112029661853824	0.000262700836592803	0.0616927420848405	0.0342971302672503
